# Supplementary material for: Neuromuscular symptoms in patients with RYR1-related malignant hyperthermia and rhabdomyolysis
Source: Brain Commun. 2022 Nov 10;4(6):fcac292. doi: 10.1093/braincomms/fcac292 (PMC9897183; doi:10.1093/braincomms/fcac292)
Supplement: fcac292_Supplementary_Data [file fcac292_Supplementary_Data.zip]

Archive with 2 entries (2 files):
- Supplementary File 1 - Questionnaire.docx
- Supplementary Table 1 - Biopsies with myopathic features.docx
